# Supplementary material for: Suppression of RAF/MEK or PI3K synergizes cytotoxicity of receptor tyrosine kinase inhibitors in glioma tumor-initiating cells
Source: J Transl Med. 2016 Feb 9;14:46. doi: 10.1186/s12967-016-0803-2 (PMC4746796; doi:10.1186/s12967-016-0803-2)
Supplement: Supplementary file 3 — 10.1186/s12967-016-0803-2 Gene expression of GSC11, GSC2 and GSC20. [file 12967_2016_803_MOESM3_ESM.xls]

## Sheet: Gene_expression_for_Takashi (2
Description	GSC11	GSC2	GSC20
PDGFRA	124.863	78.1653	4.76259
FGFR1	16.6942	8.87565	7.1751
FGFR2	0.173838	4.74984	0.0232266
FGFR3	0.274728	0.442807	2.39273
PIK3CA	4.84565	4.6887	3.25995
PIK3R1	7.76844	4.86689	1.33876
PIK3C2G	0	0	0.0544183
PIK3CG	0	0	0
PIK3CB	3.87333	5.57617	3.09956
PIK3C2B	1.45318	1.42175	1.03895
PIK3C2A	6.72028	9.05127	14.3995
PIK3R2	8.05232	11.6648	3.88957
NF1	11.6625	10.7924	4.04303
BRAF	7.666	8.0123	6.23221
CDKN2A	0	0	15.1557
TP53	14.376	8.34448	10.8858
RB1	16.5556	18.9045	0.751962
MDM2	16.8749	13.8672	7.38175
MDM4	6.19076	5.33369	3.57912
CDK4	27.4449	26.4258	20.1141
