# Supplementary material for: Suppression of RAF/MEK or PI3K synergizes cytotoxicity of receptor tyrosine kinase inhibitors in glioma tumor-initiating cells
Source: J Transl Med. 2016 Feb 9;14:46. doi: 10.1186/s12967-016-0803-2 (PMC4746796; doi:10.1186/s12967-016-0803-2)
Supplement: Supplementary file 4 — 10.1186/s12967-016-0803-2 Antibody list in RPPA analysis. [file 12967_2016_803_MOESM4_ESM.xls]

## Sheet: 171 antibody list
Number	1	2	3	4	5	6	7	8	9	10	11	12	13	14	15	16	17	18	19	20	21	22	23	24	25	26	27	28	29	30	31	32	33	34	35	36	37	38	39	40	41	42	43	44	45	46	47	48	49
Antibody Name	14_3_3_beta	14_3_3_epsilon	14_3_3_zeta	4E BP1	4E BP1_pS65	4E BP1_pT37/T46	53BP1	ACC_pS79	ACC1	ACVRL1	Akt	Akt_pS473	Akt_pT308	AMPK_alpha	AMPK_pT172	Annexin VII	AR	B Raf	Bad_pS112	Bak	Bax	Bcl 2	Bcl xL	Beclin	Beta_catenin	Bid	Bim	BRcA2	c Jun_pS73	c Kit	c-Met	c Met_pY1235	c Myc	c Raf	c Raf_pS338	Caspase 7_cleavedD198	Caspase 8	Caveolin 1	CD31	CD49b	CDK1	Chk1	Chk1_pS345	Chk2	Chk2_pT68	Claudin 7	Collagen VI	Cyclin B1	Cyclin D1
Gene Name	YWHAB	YWHAE	YWHAZ	EIF4EBP1	EIF4EBP1	EIF4EBP1	TP53BP1	ACACA ACACB	ACACA	ACVRL1	AKT1 AKT2 AKT3	AKT1 AKT2 AKT3	AKT1 AKT2 AKT3	PRKAA1	PRKAA1	ANXA7	AR	BRAF	BAD	BAK1	BAX	BCL2	BCL2L1	BECN1	CTNNB1	BID	BCL2L11	BRCA2	JUN	KIT	MET	MET	MYC	RAF1	RAF1	CASP7	CASP8	CAV1	PECAM1	ITGA2	CDC2	CHEK1	CHEK1	CHEK2	CHEK2	CLDN7	COL6A1	CCNB1	CCND1
Company	Santa Cruz	Santa Cruz	Santa Cruz	CST	CST	CST	CST	CST	Epitomics	Abcam	CST	CST	CST	CST	CST	BD Biosciences	Epitomics	Santa Cruz	CST	Epitomics	CST	Dako	CST	Santa Cruz	CST	Abcam	Abcam	CST	CST	Abcam	Cell Signaling	CST	Santa Cruz	Millipore	CST	CST	Cell Signaling	CST	Dako	BD Biosciences	CST	CST	CST	CST	CST	Novus	Santa Cruz	Epitomics	Santa Cruz
Catalog #	sc-628	sc-23957	sc-1019	9452	9456	9459	4937	3661	1768-1	ab108207	4691	9271	2965	2532	2535	610668	1852-1	sc-5284	9291	1542-1	2772	M0887	2762	sc-10086	9562	ab32060	ab32158	9012	9164	ab32363	3127	3129	sc-764	04-739	9427	9491	9746	3238	M0823	611016	9112	2360	2348	3440	2197	NB100-91714	sc-20649	1495-1	sc-718
Species	Rabbit	Mouse	Rabbit	Rabbit	Rabbit	Rabbit	Rabbit	Rabbit	Rabbit	Rabbit	Rabbit	Rabbit	Rabbit	Rabbit	Rabbit	Mouse	Rabbit	Mouse	Rabbit	Rabbit	Rabbit	Mouse	Rabbit	Goat	Rabbit	Rabbit	Rabbit	Rabbit	Rabbit	Rabbit	Mouse	Rabbit	Rabbit	Rabbit	Rabbit	Rabbit	Mouse	Rabbit	Mouse	Mouse	Rabbit	Mouse	Rabbit	Mouse	Rabbit	Rabbit	Rabbit	Rabbit	Rabbit
pS, pT and pY; phosphorylated serine, threonine, and tyrosin, respectively.
Example: Akt_pS473 means antibody specifically recognizes Akt phosphorylated on Serine 473.
[truncated: 122 more columns]
