# Supplementary material for: Suppression of RAF/MEK or PI3K synergizes cytotoxicity of receptor tyrosine kinase inhibitors in glioma tumor-initiating cells
Source: J Transl Med. 2016 Feb 9;14:46. doi: 10.1186/s12967-016-0803-2 (PMC4746796; doi:10.1186/s12967-016-0803-2)
Supplement: Supplementary file 5 — 10.1186/s12967-016-0803-2 Data of RPPA analysis. [file 12967_2016_803_MOESM5_ESM.xls]

## Sheet: Procedure
	PROCEDURES FOR RPPA CORE 060313_0070 (SET 70)
	1) Tumor or cell lysates were two-fold-serial diluted for 5 dilutions (from undiluted to 1:16 dilution) and arrayed on nitrocellulose-coated slide in 11x11 format.
	2) Samples were probed with antibodies by CSA amplification approach and visualized by DAB colorimetric reaction.
	3) Slides were scanned on a flatbed scanner to produce 16-bit tiff image.
	4) Spots from tiff images were identified and the density was quantified by Array-Pro Analyzer.
	5) Relative protein levels for each sample were determined by interpolation of each dilution curves from the "standard curve" (supercurve) of the slide (antibody). Supercurve is constructed by a script in R written by Bioinformatics. These values (given as Log2 values) are defined as Supercurve Log2 (Raw) value"
	6) All the data points were normalized for protein loading and transformed to linear value designated as "Linear after normalization". The worksheet labeled as " Normalized Linear". The last column contains Correction Factor ("CF") values that were used for normalization. Samples with CF values that are out of range of reliable sample normalization (CF<0.25 or CF>2.5) are highlighted.
	The linear value can be used for "bar graph" or further analysis according to your study design.
	7) "Linear after normalization" value was transformed to Log2 value (The worksheet labeled as "Normalized log2"), and then median-centered for Hierarchical Cluster analysis ( The worksheet labeled "Median-centered" includes all the detailed information pertaining to the antibodies used, and the worksheet labeled " For Heatmaps" contains only the information needed for the Heatmaps).
	8) We included heatmaps for an Unsupervised Hierarchical cluster (unsupervised on both antibodies and samples) and an antibody unsupervised but samples in order for your reference.
	9) The heatmap included was generated in Cluster 3.0 (http://www.eisenlab.org/eisen/) as a hierarchical cluster using Pearson Correlation and a center metric. The resulting heatmap was visualized in Treeview (http://www.eisenlab.org/eisen/) and presented as a high resolution .bmp format.
	10) We stained 190 slides for 172 antibodies which were analyzed on Array-Pro then by supercurve R x64 2.15.1. We performed QC test for each antibody staining (slide). The QC Score (Probability) values were also included in the data spreadsheet for your references. QC score above 0.8 indicates good antibody staining. We only included in the data for the 171 individual antibodies with QC Scores hi…
	11) The bioinformatics should be done at your end from the Excel file we provide. We recommend that you create bar graphs based on the data in the Excel file. The heatmap is solely to provide overall parterns.
	Antibody status for RPPA
	(V) = Validated antibody for RPPA
	(C) = Use with caution. Validation in progress
	(NA) = No current information about this antibody for RPPA application
	(E) = Under Evaluation
	(M) = Mouse antibody was used.
	(G) = goat antibody was used.
	(R) = Rabbit Antibody used.
	Example: Akt_pS473-R-V_GBL9016996 means antibody specifically recognizes Akt phosphorylated on Serine 473. This is a rabbit antibody validated for RPPA application. GBL9016996 is the slide ID (barcode). The slide ID is not included in the final version of heatmap.
	Your samples are arranged in RPPA CORE 060313-0070 ( Set 70). If you have any questions, please refer to Set 70 for us.

## Sheet: RawLog2
							Slide #	1	2	3	4	5	6	7	8	9	10	11	12	13	14	15	16	17	18	19	20	21	22	23	24	25	26	27	28	29	30	31	32	33	34	35	36	37	38	39	40	41	42
							Filename	14-3-3_beta-R-V_GBL 9033545	14-3-3_epsilon-M-C_GBL 9033505	14-3-3_zeta-R-V_GBL 9033349	4E-BP1-R-V_GBL 9033350	4E-BP1_pS65-R-V_GBL 9033352	4E-BP1_pT37_T46-R-V_GBL 9033351	53BP1-R-E_GBL 9033353	ACC_pS79-R-V_GBL 9033354	ACC1-R-E_GBL 9033355	ACVRL1-R-C_GBL 9033356	Akt-R-V_GBL 9033357	Akt_pS473-R-V_GBL 9033358	Akt_pT308-R-V_GBL 9033359	AMPK_alpha-R-C_GBL 9033360	AMPK_pT172-R-V_GBL 9033361	Annexin_VII-M-V_GBL 9033506	AR-R-V_GBL 9033362	B-Raf-M-C_GBL 9033527	Bad_pS112-R-V_GBL 9033363	Bak-R-E_GBL 9033364	Bax-R-V_GBL 9033365	Bcl-2-M-V_GBL 9033507	Bcl-xL-R-V_GBL 9033366	Beclin-G-C_GBL 9033539	beta-Catenin-R-V_GBL 9033373	Bid-R-C_GBL 9033367	Bim-R-V_GBL 9033368	BRCA2-R-C_GBL 9033369	c-Jun_pS73-R-V_GBL 9033409	c-Kit-R-V_GBL 9033410	c-Met-M-QC_GBL 9033519	c-Met_pY1235-R-V_GBL 9033415	c-Myc-R-C_GBL 9033419	C-Raf-R-V_GBL 9033552	C-Raf_pS338-R-E_GBL 9033454	Caspase-7_cleavedD198-R-C_GBL 9033372	Caspase 8-M-QC_GBL 9033508	Caveolin-1-R-V_GBL 9033374	CD31-M-V_GBL 9033509	CD49b-M-V_GBL 9033510	CDK1-R-V_GBL 9033375	Chk1-R-E_GBL 9033376
							Gene Name	YWHAB	YWHAE	YWHAZ	EIF4EBP1	EIF4EBP1	EIF4EBP1	TP53BP1	ACACA ACACB	ACACA	ACVRL1	AKT1 AKT2 AKT3	AKT1 AKT2 AKT3	AKT1 AKT2 AKT3	PRKAA1	PRKAA1	ANXA7	AR	BRAF	BAD	BAK1	BAX	BCL2	BCL2L1	BECN1	CTNNB1	BID	BCL2L11	BRCA2	JUN	KIT	MET	MET	MYC	RAF1	RAF1	CASP7	CASP8	CAV1	PECAM1	ITGA2	CDC2	CHEK1
							Probabilities (QC Score)	0.944381	0.95555	0.963803	0.962055	0.960083	0.951871	0.969234	0.950079	0.953729	0.958135	0.95959	0.964037	0.970998	0.971096	0.969888	0.948016	0.965352	0.966412	0.964776	0.966308	0.965682	0.936478	0.96283	0.957648	0.96637	0.968333	0.96837	0.95199	0.941876	0.93781	0.967279	0.93487	0.965182	0.961228	0.971006	0.945026	0.971115	0.933595	0.903586	0.953535	0.951497	0.959492
							Antibody Name on Heatmap	14-3-3_beta-R-V	14-3-3_epsilon-M-C	14-3-3_zeta-R-V	4E-BP1-R-V	4E-BP1_pS65-R-V	4E-BP1_pT37_T46-R-V	53BP1-R-E	ACC_pS79-R-V	ACC1-R-E	ACVRL1-R-C	Akt-R-V	Akt_pS473-R-V	Akt_pT308-R-V	AMPK_alpha-R-C	AMPK_pT172-R-V	Annexin_VII-M-V	AR-R-V	B-Raf-M-C	Bad_pS112-R-V	Bak-R-E	Bax-R-V	Bcl-2-M-V	Bcl-xL-R-V	Beclin-G-C	beta-Catenin-R-V	Bid-R-C	Bim-R-V	BRCA2-R-C	c-Jun_pS73-R-V	c-Kit-R-V	c-Met-M-QC	c-Met_pY1235-R-V	c-Myc-R-C	C-Raf-R-V	C-Raf_pS338-R-E	Caspase-7_cleavedD198-R-C	Caspase 8-M-QC	Caveolin-1-R-V	CD31-M-V	CD49b-M-V	CDK1-R-V	Chk1-R-E
							Antibody Origin	R	M	R	R	R	R	R	R	R	R	R	R	R	R	R	M	R	M	R	R	R	M	R	G	R	R	R	R	R	R	M	R	R	R	R	R	M	R	M	M	R	R
							0 replicated Antibodies	1	2	3	4	5	6	7	8	9	10	11	12	13	14	15	16	17	18	19	20	21	22	23	24	25	26	27	28	29	30	31	32	33	34	35	36	37	38	39	40	41	42
Order	Sample Source	Category	Sample Name	Sample description	Type	96-well PCR plate	96-well definition	14-3-3_beta-R-V_GBL 9033545	14-3-3_epsilon-M-C_GBL 9033505	14-3-3_zeta-R-V_GBL 9033349	4E-BP1-R-V_GBL 9033350	4E-BP1_pS65-R-V_GBL 9033352	4E-BP1_pT37_T46-R-V_GBL 9033351	53BP1-R-E_GBL 9033353	ACC_pS79-R-V_GBL 9033354	ACC1-R-E_GBL 9033355	ACVRL1-R-C_GBL 9033356	Akt-R-V_GBL 9033357	Akt_pS473-R-V_GBL 9033358	Akt_pT308-R-V_GBL 9033359	AMPK_alpha-R-C_GBL 9033360	AMPK_pT172-R-V_GBL 9033361	Annexin_VII-M-V_GBL 9033506	AR-R-V_GBL 9033362	B-Raf-M-C_GBL 9033527	Bad_pS112-R-V_GBL 9033363	Bak-R-E_GBL 9033364	Bax-R-V_GBL 9033365	Bcl-2-M-V_GBL 9033507	Bcl-xL-R-V_GBL 9033366	Beclin-G-C_GBL 9033539	beta-Catenin-R-V_GBL 9033373	Bid-R-C_GBL 9033367	Bim-R-V_GBL 9033368	BRCA2-R-C_GBL 9033369	c-Jun_pS73-R-V_GBL 9033409	c-Kit-R-V_GBL 9033410	c-Met-M-QC_GBL 9033519	c-Met_pY1235-R-V_GBL 9033415	c-Myc-R-C_GBL 9033419	C-Raf-R-V_GBL 9033552	C-Raf_pS338-R-E_GBL 9033454	Caspase-7_cleavedD198-R-C_GBL 9033372	Caspase 8-M-QC_GBL 9033508	Caveolin-1-R-V_GBL 9033374	CD31-M-V_GBL 9033509	CD49b-M-V_GBL 9033510	CDK1-R-V_GBL 9033375	Chk1-R-E_GBL 9033376
370	Oliver Bogler (Takashi Shingu)	Oliver Bogler (Takashi Shingu)-hcl	Bogler_1	Control 1	Human Cell Lines	Plate 4	G10	-2.30709	-1.9307	0.628018	-0.181629	0.566468	2.17561	1.59689	0.51582	1.75859	-1.90096	2.74388	1.23483	1.2517	-0.33069	0.814442	-3.55715	-0.872662	1.68201	-0.516524	-0.335514	1.33639	-3.07786	-1.09787	-1.47036	1.55546	-0.351319	-0.55103	-1.80032	-1.48075	-2.32317	-1.327	-1.51802	-0.30198	1.96001	-0.295879	-2.72104	-0.756285	-3.23458	-4.34226	-1.76441	-0.482656	-0.866591
371	Oliver Bogler (Takashi Shingu)	Oliver Bogler (Takashi Shingu)-hcl	Bogler_2	Erlotinib 1	Human Cell Lines	Plate 4	G11	-2.23872	-1.86487	1.06032	0.0896319	0.466146	2.255	1.62215	0.53496	1.79495	-1.79008	2.9247	-1.27861	-0.814326	-0.218073	0.861764	-3.43788	-0.815919	1.7664	-0.609325	-0.237163	1.42808	-3.11991	-0.989979	-1.41271	1.61677	-0.2674	-0.371909	-1.66711	-1.68284	-2.20525	-1.29885	-1.41587	-0.547268	2.08946	-0.793787	-2.455	-0.756942	-3.00991	-4.20784	-1.64015	-0.443021	-0.806683
372	Oliver Bogler (Takashi Shingu)	Oliver Bogler (Takashi Shingu)-hcl	Bogler_3	Sorafenib 1	Human Cell Lines	Plate 4	G12	-2.01167	-1.60218	1.09069	0.302935	1.0429	2.58843	1.99603	0.978952	2.1102	-1.56356	3.19301	1.11794	1.12711	-0.0037517	1.36422	-3.16114	-0.623891	2.00308	-0.341935	0.0332234	1.6769	-2.71057	-0.768812	-1.23766	1.88717	-0.0967245	-0.187837	-1.32364	-1.35406	-1.88775	-1.12409	-1.15862	-0.187079	2.38803	0.392518	-2.21297	-0.561434	-2.6417	-4.08096	-1.321	-0.197109	-0.517193
373	Oliver Bogler (Takashi Shingu)	Oliver Bogler (Takashi Shingu)-hcl	Bogler_4	Combination 1	Human Cell Lines	Plate 4	H1	-1.88705	-1.53796	1.23673	0.577258	0.611572	2.4815	2.06753	1.18989	2.16977	-1.31506	3.35062	-1.88164	-1.29062	0.137289	1.54668	-3.14289	-0.447972	2.11826	-0.197735	0.177347	1.87409	-2.61034	-0.623004	-1.13248	2.0011	0.0020591	0.0682024	-1.24189	-1.35936	-1.74208	-1.03497	-1.12611	-0.310721	2.51816	-0.528705	-2.05303	-0.486451	-2.61988	-3.94556	-1.14753	-0.213134	-0.491698
374	Oliver Bogler (Takashi Shingu)	Oliver Bogler (Takashi Shingu)-hcl	Bogler_5	Control 2	Human Cell Lines	Plate 4	H2	-2.11115	-1.79617	0.936367	0.082772	0.924255	2.50794	1.91599	0.741585	1.86463	-1.68563	3.09837	1.44786	1.37397	-0.171021	1.03023	-3.37327	-0.661966	1.82222	-0.448975	-0.293273	1.51734	-3.07485	-0.943563	-1.35795	1.76014	-0.295557	-0.32161	-1.62855	-1.32691	-2.06806	-1.27868	-1.35761	-0.207265	2.19365	-0.286937	-2.52709	-0.729446	-2.8569	-4.22004	-1.43272	-0.444716	-0.682036
375	Oliver Bogler (Takashi Shingu)	Oliver Bogler (Takashi Shingu)-hcl	Bogler_6	Erlotinib 2	Human Cell Lines	Plate 4	H3	-1.87113	-1.49897	1.09332	0.37859	0.701067	2.56607	2.09914	1.06581	2.23146	-1.45921	3.42202	-0.636272	-0.143066	0.111262	1.25139	-3.16871	-0.426166	2.10482	-0.237574	0.19988	1.75564	-2.73877	-0.665233	-1.03766	2.04353	-0.0587709	0.0976959	-1.25545	-1.32612	-1.80862	-0.984016	-1.05348	-0.622866	2.51704	-0.534759	-2.26864	-0.497088	-2.54424	-4.05691	-1.34874	-0.266697	-0.453969
376	Oliver Bogler (Takashi Shingu)	Oliver Bogler (Takashi Shingu)-hcl	Bogler_7	Sorafenib 2	Human Cell Lines	Plate 4	H4	-2.27302	-1.81511	0.809692	-0.0986329	0.518905	2.22673	1.7855	0.945322	1.84453	-1.80032	3.09517	0.812402	0.808763	-0.162865	1.22516	-3.40512	-0.769036	1.67442	-0.40611	-0.162956	1.37695	-3.14629	-0.939211	-1.33572	1.69732	-0.281464	-0.274364	-1.69132	-1.54158	-2.15779	-1.29686	-1.44151	-0.553059	2.03537	0.141926	-2.72192	-0.717303	-2.81578	-4.18905	-1.67267	-0.572922	-0.716843
394	Oliver Bogler (Takashi Shingu)	Oliver Bogler (Takashi Shingu)-hcl	Bogler_8	Combination 2	Human Cell Lines	Plate 5	A10	-2.07921	-1.69148	0.786488	0.255585	0.219837	2.06117	1.97603	1.14851	2.06117	-1.62225	3.1926	-2.18739	-1.40444	-0.056021	1.3723	-3.39136	-0.561893	1.95177	-0.311892	-0.0121662	1.59738	-2.87684	-0.889057	-1.20641	1.92113	-0.144204	-0.166068	-1.50105	-1.61209	-2.00597	-1.14177	-1.34944	-0.761281	2.28294	-0.655837	-2.34712	-0.615839	-2.83922	-4.12333	-1.52147	-0.428646	-0.664728
395	Oliver Bogler (Takashi Shingu)	Oliver Bogler (Takashi Shingu)-hcl	Bogler_9	Control 3	Human Cell Lines	Plate 5	A11	-2.07753	-1.63008	1.06964	0.222101	1.10673	2.77247	2.01073	0.552587	2.16154	-1.51798	3.32624	1.7482	1.81048	-0.0606673	0.704395	-3.30414	-0.54388	1.94546	-0.284971	0.0706468	1.56599	-2.89153	-0.785407	-1.24491	1.86909	-0.0460262	-0.260612	-1.33095	-1.20117	-1.93771	-1.05381	-1.18922	-0.102278	2.25566	-0.0273198	-2.4618	-0.619858	-2.80421	-4.08272	-1.39356	-0.287042	-0.498314
396	Oliver Bogler (Takashi Shingu)	Oliver Bogler (Takashi Shingu)-hcl	Bogler_10	Erlotinib 3	Human Cell Lines	Plate 5	A12	-2.68751	-2.25115	0.411644	-0.396304	0.00670317	1.9638	1.2454	-0.271496	1.48259	-2.22462	2.57378	-1.59065	-0.876417	-0.619268	-0.0321038	-3.84196	-1.19058	1.29163	-1.07471	-0.631576	0.852661	-3.54437	-1.52883	-1.69555	1.07663	-0.576549	-0.764023	-2.05233	-2.04721	-2.63057	-1.74902	-1.88202	-1.2295	1.64792	-1.11451	-2.98397	-1.09005	-3.59635	-4.60081	-1.95499	-0.85963	-1.22637
397	Oliver Bogler (Takashi Shingu)	Oliver Bogler (Takashi Shingu)-hcl	Bogler_11	Sorafenib 3	Human Cell Lines	Plate 5	B1	-2.07624	-1.76366	1.04868	0.119564	0.87724	2.54709	1.84607	0.609126	1.99037	-1.69285	3.13351	1.13506	1.2541	-0.0987784	0.84222	-3.29592	-0.598817	1.68941	-0.422958	-0.160735	1.52689	-2.94068	-0.938941	-1.30072	1.68298	-0.181974	-0.235728	-1.46222	-1.49236	-2.09767	-1.19369	-1.38945	-0.308188	2.05242	0.260423	-2.58051	-0.666886	-3.00669	-4.21221	-1.48046	-0.460313	-0.704349
398	Oliver Bogler (Takashi Shingu)	Oliver Bogler (Takashi Shingu)-hcl	Bogler_12	Combination 3	Human Cell Lines	Plate 5	B2	-2.89222	-2.66322	0.17297	-0.576773	-0.553242	1.54192	1.07412	-0.335134	1.26851	-2.4387	2.15456	-3.05102	-2.13833	-0.859752	0.00385833	-4.08993	-1.41698	1.02303	-1.31679	-0.928082	0.723465	-3.71246	-1.78701	-2.06882	0.83196	-1.04492	-1.00064	-2.29886	-2.36615	-2.96104	-2.02271	-2.19346	-1.32499	1.30206	-1.48569	-3.32869	-1.41374	-3.89816	-4.88605	-2.42216	-1.23121	-1.50752
[truncated: 129 more columns]

## Sheet: RPPA Supplementary data
UID	NAME	GWEIGHT	14_3_3_beta	14_3_3_epsilon	14_3_3_zeta	4E BP1	4E BP1_pS65	4E BP1_pT37/T46	53BP1	ACC_pS79	ACC1	ACVRL1	Akt	Akt_pS473	Akt_pT308	AMPK_alpha	AMPK_pT172	Annexin VII	AR	B Raf	Bad_pS112	Bak	Bax	Bcl 2	Bcl xL	Beclin	Beta_catenin	Bid	Bim	BRcA2	c Jun_pS73	c Kit	c-Met	c Met_pY1235	c Myc	c Raf	c Raf_pS338	Caspase 7_cleavedD198	Caspase 8	Caveolin 1	CD31	CD49b	CDK1	Chk1	Chk1_pS345	Chk2	Chk2_pT68	Claudin 7	Collagen VI
EWEIGHT			1	1	1	1	1	1	1	1	1	1	1	1	1	1	1	1	1	1	1	1	1	1	1	1	1	1	1	1	1	1	1	1	1	1	1	1	1	1	1	1	1	1	1	1	1	1	1
1	Control 1	1	-0.00645414	0.000805373	-0.136191	-0.147136	0.147434	-0.0194027	-0.0873169	-0.0327378	-0.0390863	-0.0405056	-0.196901	1.39962	1.1522	-0.0466731	-0.0125617	-0.0408673	-0.0261153	0.0130786	0.0905417	-0.0590711	-0.0137917	0.0562687	0.00420991	-0.00460982	-0.00410246	0.0288726	-0.145842	-0.120798	0.206842	-0.0707523	0.0585383	0.00172635	0.321675	-0.0609065	0.304715	-0.0395693	0.0879828	-0.163044	0.016173	-0.0632737	0.121101	-0.0030447	-0.0179328	0.0142849	-0.0788343	0.0323583	0.0734696
2	Erlotinib 1	1	0.00881288	0.0135327	0.243011	0.0710206	-0.00599202	0.00687795	-0.115163	-0.0667018	-0.0558388	0.017263	-0.0691829	-1.16692	-0.966939	0.0128396	-0.0183445	0.025291	-0.0224771	0.0443636	-0.0553638	-0.0138237	0.0247939	-0.0388776	0.0589928	-5.88427e-05	0.00410246	0.0596879	-0.019825	-0.0406864	-0.048351	-0.0059353	0.033582	0.0507733	0.0232827	0.0154401	-0.246297	0.17336	0.0342211	0.00851779	0.0974868	0.00788534	0.107632	0.0037584	0.0948465	0.0351038	-0.0144329	-0.0239808	0.106665
3	Sorafenib 1	1	-0.0455011	-0.00513235	-0.00798647	0.00296062	0.289398	0.058945	-0.0226512	0.0959263	-0.0219517	-0.0375717	-0.0822376	0.948261	0.693138	-0.0542019	0.202753	0.0206734	-0.111812	-0.000316791	-0.0693368	-0.0248008	-0.00774558	0.0890939	-0.00120392	-0.10637	-0.0068612	-0.0510002	-0.117117	0.0214166	-0.000937617	0.0302055	-0.0730258	0.0266543	0.102109	0.0326445	0.658645	0.134034	-0.0516335	0.0953702	-0.0570013	0.0456665	0.0721805	0.0118851	-0.0181215	-0.0300049	0.00914944	-0.149754	-0.0751132
4	Combination 1	1	0.00645414	-0.0135858	0.0653883	0.204619	-0.214593	-0.120651	-0.0238112	0.234205	-0.035045	0.138263	0.00270453	-2.12398	-1.79726	0.0141747	0.31254	-0.0337438	-0.00855735	0.0421942	0.00219916	0.046658	0.116775	0.116658	0.0719399	-0.0738558	0.0344013	-0.0248812	0.0662583	0.0305028	-0.078901	0.103203	-0.0565624	-0.0135028	-0.0941978	0.0901068	-0.335242	0.221304	-0.0493153	0.0445229	0.00573541	0.146473	-0.0165091	-0.0352839	0.122652	-0.0142849	0.060459	-0.049303	-0.145386
5	Control 2	1	0.0292011	-0.0249483	0.011869	-0.0430248	0.344931	0.152635	0.0714932	0.0327378	-0.0933422	0.0145289	-0.00270453	1.45236	1.11417	-0.0472939	0.0429318	-0.01728	0.0242903	-0.00700579	-0.00219916	-0.177119	0.00687293	-0.10101	-0.00177637	-0.0524829	0.0402868	-0.0756555	-0.0767117	-0.109313	0.200393	0.0240717	-0.0534304	0.00184001	0.256101	0.0124413	0.153367	-0.00591244	-0.0454677	0.0543454	-0.0219018	0.108127	-0.0012488	0.0212198	-0.0305226	0.0248693	0.0203091	-0.0773224	0.0254699
6	Erlotinib 2	1	0.0176823	0.0207219	-0.0827071	0.00125986	-0.12979	-0.0407698	0.00311253	0.105424	0.0219517	-0.0105809	0.0694209	-0.883309	-0.654398	-0.0165438	0.0125617	-0.0642549	0.00855735	0.0240688	-0.0423311	0.0645	-0.00636692	-0.0164589	0.0250193	0.0162697	0.0721438	-0.0904024	0.0910606	0.0122559	-0.0503541	0.0319759	-0.0103033	0.0544401	-0.411034	0.0842995	-0.345988	0.00100041	-0.0646436	0.115473	-0.110304	-0.0594252	-0.0747635	-0.00224661	0.0515997	0.0667128	0.0135783	0.152329	-0.0267828
7	Sorafenib 2	1	-0.0662633	0.0225178	-0.0483962	-0.158019	0.00599202	-0.062162	0.00741062	0.302885	-0.0470254	-0.0337461	0.0605081	0.883309	0.615375	0.027273	0.304276	0.01728	-0.0163693	-0.0883955	0.107076	0.0196085	-0.0671052	-0.106033	0.0689856	0.036159	0.0438774	0.00484834	0.0369445	-0.105669	0.0521331	0.000752727	-0.00520468	-0.0156443	-0.0232827	-0.0794309	0.64864	-0.134333	0.0330849	0.161871	0.0754994	-0.0654133	-0.063045	0.0528234	-0.0832512	0.0306712	-0.057274	-0.0833692	-0.00543729
8	Combination 2	1	-0.0194121	-0.000805373	-0.218557	0.0492417	-0.440033	-0.37468	0.0509901	0.359119	0.0226502	-0.00263032	0.0109803	-2.26344	-1.74479	-0.0128396	0.304463	-0.115913	0.0438175	0.0420061	0.054338	0.0234413	0.00636692	0.0164589	-0.0278173	0.0185088	0.120734	-0.00484834	-0.0017159	-0.0623608	-0.165338	0.00561363	0.00293374	-0.0705312	-0.378462	0.0211893	-0.296079	0.0935096	-0.0124075	-0.00851779	-0.00573541	-0.0611637	-0.0657247	-0.0420177	0.0248046	0.0570131	0.0123817	0.0748559	-0.195192
9	Control 3	1	-0.0923628	-0.0140337	-0.0100335	-0.0588717	0.372229	0.261993	0.0110525	-0.311436	0.048394	0.0270039	0.0699989	1.59752	1.39551	-0.0921156	-0.438075	-0.103324	-0.0127989	-0.0389377	0.00662912	0.0316245	-0.0996611	-0.0728595	0.00120392	-0.0946189	-0.00594151	0.0186999	-0.17089	0.0331141	0.170952	-0.000752727	0.0162611	0.015058	0.205912	-0.0807266	0.257809	-0.0957946	-0.091056	-0.048142	-0.0397578	-0.00788534	0.0012488	0.0497664	-0.0221338	-0.0306457	0.0270719	0.0827571	-0.257681
10	Erlotinib 3	1	-0.0263252	0.0409083	0.00798647	-0.00125986	-0.0517794	0.129339	-0.078259	-0.459502	0.0454632	-0.00361341	-0.00644981	-1.06531	-0.615375	0.0253003	-0.498556	0.0348697	0.0165222	-0.016752	-0.107096	0.00541812	-0.136969	-0.0496819	-0.0662004	0.130753	-0.12238	0.164194	0.0017159	-0.0122559	0.000937617	-0.017599	-0.00293374	-0.00172635	-0.245298	-0.0124413	-0.153367	0.058054	0.114768	-0.164266	0.118173	0.106704	0.104678	-0.00227221	0.0179328	-0.0692651	-0.00914944	0.0315648	0.215579
11	Sorafenib 3	1	0.0594261	0.00287787	0.119498	-0.0109171	0.293233	0.187097	-0.00311253	-0.104405	0.0277114	0.00263032	0.0277546	1.13487	0.989617	0.0202651	-0.149758	0.0553888	0.0827553	-0.144496	0.0191344	-0.0492652	0.0117401	0.0284755	-0.00183877	5.88427e-05	-0.041557	0.0332441	0.00448622	0.0523325	0.0302579	-0.010229	0.026875	-0.0346847	0.150494	-0.133472	0.696044	-0.0640106	0.0124075	-0.100128	-0.0187553	0.0557087	-0.0215305	-0.00577665	-0.0991218	-0.0630425	-0.041678	-0.0552472	0.00543729
12	Combination 3	1	0.0546402	-0.0854928	0.0549822	0.103941	-0.326055	-0.00687795	0.0361307	-0.237472	0.117046	0.0679753	-0.139996	-2.24002	-1.59162	0.0704855	-0.176925	0.0725663	0.0757911	0.000316791	-0.063504	-0.00541812	0.0195044	0.0678949	-0.0387092	0.0431553	-0.0813829	-0.0185076	0.0507645	0.0268838	-0.0323337	-0.0624015	0.00904772	-0.0274948	-0.0551127	-0.0726393	-0.238873	-0.00100041	0.0767432	-0.180402	0.1186	-0.0748051	0.018766	0.00224661	0.0739551	-0.22241	-0.0209078	0.0239808	0.598037
	Mean of 3 independent experiments
	Control		-0.0232053	-0.0127255	-0.044785	-0.0830109	0.288198	0.131742	-0.00159041	-0.103812	-0.0280115	0.000342405	-0.0432022	1.48316	1.22062	-0.0620276	-0.135902	-0.0538237	-0.00487465	-0.0109549	0.0316572	-0.0681887	-0.0355266	-0.0392002	0.00121249	-0.0505705	0.0100809	-0.00936099	-0.131148	-0.0656656	0.192729	-0.0158111	0.00712301	0.0062081	0.261229	-0.0430639	0.23863	-0.0470921	-0.0161803	-0.0522801	-0.0151622	0.0123228	0.040367	0.0226472	-0.0235297	0.00283617	-0.0104844	0.0125977	-0.052914
	Erlotinib		5.66313e-05	0.0250543	0.0560967	0.0236735	-0.0625205	0.0318158	-0.0634367	-0.14026	0.00385871	0.00102291	-0.00207061	-1.03852	-0.745571	0.0071987	-0.168113	-0.00136474	0.000867489	0.0172268	-0.0682636	0.0186982	-0.0395139	-0.0350062	0.00593727	0.0489879	-0.015378	0.0444932	0.0243172	-0.0135621	-0.0325891	0.00281389	0.00678165	0.0344957	-0.211017	0.0290994	-0.248551	0.0774714	0.0281152	-0.0134251	0.0351186	0.018388	0.0458486	-0.000253472	0.054793	0.0108505	-0.00333468	0.0533043	0.0984869
	Sorafenib		-0.0174461	0.00675443	0.0210386	-0.0553252	0.196207	0.0612934	-0.0061177	0.0981353	-0.0137552	-0.0228958	0.00200836	0.988813	0.766043	-0.00222128	0.11909	0.0311141	-0.0151421	-0.0777361	0.018958	-0.0181525	-0.0210369	0.00384551	0.021981	-0.023384	-0.00151359	-0.00430262	-0.0252287	-0.0106401	0.0271511	0.00690974	-0.0171185	-0.00789155	0.0764402	-0.0600862	0.667776	-0.0214368	-0.00204704	0.0523712	-8.5715e-05	0.0119873	-0.00413164	0.0196439	-0.0668315	-0.0207921	-0.0299342	-0.0961233	-0.0250377
Statistically synergistic alteration	Combination		0.0138941	-0.0332947	-0.0327287	0.119267	-0.326894	-0.167403	0.0211032	0.118617	0.0348837	0.0678692	-0.0421036	-2.20915	-1.71122	0.0239402	0.146693	-0.0256968	0.0370171	0.0281724	-0.00232228	0.0215604	0.0475488	0.0670041	0.00180446	-0.00406391	0.0245842	-0.016079	0.0384356	-0.00165805	-0.0921908	0.0154717	-0.0148603	-0.0371763	-0.175924	0.0128856	-0.290065	0.104604	0.00500682	-0.0481322	0.0395334	0.00350129	-0.0211559	-0.0250183	0.0738038	-0.0598939	0.017311	0.0165112	0.0858195
PI3K/Akt signaling
MEK/ERK signaling
Possible antitumor effect augmented by the combination therapy
[truncated: 124 more columns]
